# Supplementary material for: Strategic foliar nutrition with Sorbitol, Mannitol, and Boron improves physiological performance and yield in Faba beans on reclaimed sandy soil
Source: Sci Rep. 2026 Jan 22;16:3262. doi: 10.1038/s41598-025-33363-2 (PMC12834954; doi:10.1038/s41598-025-33363-2)
Supplement: Supplementary file 1 — Supplementary Material 1 [file 41598_2025_33363_MOESM1_ESM.xlsx]

## Sheet: Table S1
Table S1 . Combined analysis of variance (P-values) for main effects and interactions across two growing seasons
Trait	Season	Cultivar	Treatment	Season×Cultivar	Season×Treatment	Cultivar×Treatment	Season×Cultivar×Treatment
PH	<0.001	<0.001	<0.001	<0.001	<0.001	0.587	0.330
NB	0.382	0.026	<0.001	0.352	0.682	0.972	0.939
LA	<0.001	<0.001	<0.001	<0.001	<0.001	0.002	0.860
DTF	<0.001	0.361	<0.001	0.028	0.974	0.822	0.110
DTFP	<0.001	<0.001	<0.001	<0.001	0.664	0.065	0.705
ChC	<0.001	<0.001	<0.001	0.252	<0.001	0.899	0.197
Protein	0.604	<0.001	<0.001	<0.001	0.133	0.708	0.999
NPP	<0.001	<0.001	<0.001	<0.001	0.929	0.069	<0.001
HGW	0.039	<0.001	<0.001	<0.001	0.008	<0.001	0.002
SY	0.069	0.219	0.129	0.835	0.485	0.490	0.576
NSP	0.009	0.124	<0.001	0.318	0.204	0.990	0.974
DW	<0.001	<0.001	<0.001	<0.001	0.930	0.298	0.554
