# Supplementary material for: Strategic foliar nutrition with Sorbitol, Mannitol, and Boron improves physiological performance and yield in Faba beans on reclaimed sandy soil
Source: Sci Rep. 2026 Jan 22;16:3262. doi: 10.1038/s41598-025-33363-2 (PMC12834954; doi:10.1038/s41598-025-33363-2)
Supplement: Supplementary file 2 — Supplementary Material 2 [file 41598_2025_33363_MOESM2_ESM.xlsx]

## Sheet: Table S2
Table S2 Interactive effects of growing season, cultivar selection, and foliar treatment applications on faba bean performance
Season	Cultivar	Treatment	PH	NB	LA	DTF	DTFP	ChC	Protein	NPP	HGW	SY	NSP	DW
first	Giza717	Boron	97.07 ± 2.32	5 ± 0	978.63 ± 15.03	63.67 ± 0.33	76.33 ± 0.33	36.67 ± 0.67	26.6 ± 0.81	32.33 ± 0.88	109.63 ± 1.89	3.96 ± 0.23	4 ± 0.58	14.1 ± 0.38
first	Giza717	CK	85.33 ± 1.92	3.33 ± 0.33	702.17 ± 3.67	66.33 ± 0.88	78 ± 0	34.67 ± 0.88	24.27 ± 0.47	24 ± 1	104.87 ± 0.87	3.45 ± 0.09	3.33 ± 0.33	12.27 ± 0.43
first	Giza717	M+P	106.67 ± 3.85	5.67 ± 0.33	1108.07 ± 6.67	63 ± 0.58	75 ± 0	38.33 ± 0.33	29.87 ± 0.47	34 ± 0.58	119.17 ± 1.56	4.22 ± 0.35	4.33 ± 0.33	14.57 ± 0.26
first	Giza717	M+S	102.93 ± 4.27	5.33 ± 0.33	1012.7 ± 38.58	63 ± 0.58	75.33 ± 0.33	37 ± 0.58	28 ± 1.4	32.67 ± 1.76	115.27 ± 0.87	4.13 ± 0.3	4 ± 0.58	14 ± 0.36
first	Giza717	Mannitol	90.13 ± 1.07	3.67 ± 0.33	790.9 ± 17.82	66 ± 0	77.67 ± 0.33	34 ± 0	25.2 ± 0.81	28 ± 1	106.6 ± 1.3	3.62 ± 0.26	3.33 ± 0.33	12.23 ± 0.63
first	Giza717	S+P	108.8 ± 4.03	5.67 ± 0.33	1290.67 ± 37.25	63 ± 0.58	74 ± 0.58	40.33 ± 0.88	32.67 ± 0.93	35.67 ± 0.33	123.93 ± 1.15	4.39 ± 0.39	4.67 ± 0.67	15.2 ± 0.23
first	Giza717	Sorbitol	96.53 ± 1.92	4.33 ± 0.33	818.03 ± 27.47	63.33 ± 1.2	76.33 ± 0.33	35.67 ± 0.33	26.13 ± 0.47	29.67 ± 0.67	107.03 ± 1.15	3.88 ± 0.26	4 ± 0.58	13.43 ± 0.28
first	Misr1	Boron	98.4 ± 2.16	4 ± 0	1000.4 ± 29.86	64 ± 0.58	67 ± 0.58	32 ± 0	27.2 ± 1.7	26.67 ± 0.88	86 ± 2.5	3.64 ± 0.1	4 ± 0.58	12.83 ± 0.44
first	Misr1	CK	84 ± 1.59	3 ± 0	660 ± 20.41	64.33 ± 0.33	68.33 ± 1.33	29 ± 0.58	24.37 ± 0.57	14.67 ± 2.6	80 ± 1.8	3.25 ± 0.17	3.33 ± 0.33	11.53 ± 0.29
first	Misr1	M+P	111 ± 1.59	5.33 ± 0.33	1162 ± 13.93	62.67 ± 0.33	65 ± 0.58	34.33 ± 0.33	30.03 ± 0.57	30 ± 0.58	100.5 ± 2.29	4.23 ± 0.1	4 ± 0.58	13.93 ± 0.48
first	Misr1	M+S	106.2 ± 2.75	4.67 ± 0.33	1176 ± 3.02	63.67 ± 0.33	65.33 ± 0.33	33 ± 1.15	28.9 ± 0.98	28.33 ± 0.67	92 ± 1.32	3.74 ± 0.1	4.33 ± 0.67	13.87 ± 0.13
first	Misr1	Mannitol	87.6 ± 1.2	3.33 ± 0.33	782 ± 32.98	64 ± 1	68.33 ± 0.88	30.67 ± 0.33	26.07 ± 0.57	21.33 ± 1.33	84 ± 1.73	3.35 ± 0.1	3.33 ± 0.33	11.87 ± 0.27
first	Misr1	S+P	114 ± 2.62	5.67 ± 0.33	1252 ± 39.5	62 ± 0	65.67 ± 0.88	36 ± 0.58	32.87 ± 1.5	31.67 ± 1.45	103.5 ± 0.87	4.23 ± 0.26	4.33 ± 0.33	14.3 ± 0.4
first	Misr1	Sorbitol	93 ± 0.6	3.67 ± 0.33	765.6 ± 47.17	64 ± 0.58	67 ± 0.58	31.33 ± 0.33	27.2 ± 0	22.67 ± 1.33	86.5 ± 1	3.54 ± 0.17	4 ± 0.58	12.37 ± 0.09
first	Naburia3	Boron	103.6 ± 2.8	5 ± 0	963.74 ± 27.79	63.67 ± 0.33	77 ± 0.58	43 ± 0.58	27.87 ± 0.73	28.67 ± 0.33	108.17 ± 0.37	3.58 ± 0.14	4.33 ± 0.88	16.4 ± 0.46
first	Naburia3	CK	86.8 ± 1.4	3.67 ± 0.33	707.61 ± 22.43	67.67 ± 0.88	81 ± 0	40.67 ± 1.2	24.57 ± 0.97	27 ± 0.58	100.83 ± 2.4	3.31 ± 0.32	3.33 ± 0.33	14.27 ± 0.37
first	Naburia3	M+P	111.07 ± 1.68	6 ± 0	1086.99 ± 40.79	62.33 ± 0.33	75 ± 0.58	44.67 ± 0.33	28.6 ± 0	31.33 ± 0.67	108.53 ± 0.97	15.43 ± 11.91	4.33 ± 0.33	17.03 ± 0.12
first	Naburia3	M+S	100.33 ± 5.38	5.67 ± 0.33	1027.6 ± 6.52	63.33 ± 0.33	76 ± 0	43 ± 0	28.23 ± 0.37	29 ± 0.58	106.7 ± 0.64	3.72 ± 0.21	4 ± 0.58	16.6 ± 0.15
first	Naburia3	Mannitol	91.47 ± 0.47	4 ± 0	771.13 ± 3.58	67 ± 1	79.33 ± 0.33	41.33 ± 0.33	26.4 ± 0	26.67 ± 1.33	105.6 ± 1.27	3.24 ± 0.14	3.67 ± 0.33	15.5 ± 0.15
first	Naburia3	S+P	112.93 ± 1.23	6.67 ± 0.33	1285.1 ± 21.8	62.33 ± 0.33	73.67 ± 0.33	45.33 ± 0.33	30.07 ± 0.37	33.33 ± 1.2	110 ± 1.27	3.99 ± 0.25	4.67 ± 0.67	17.87 ± 0.44
first	Naburia3	Sorbitol	97.07 ± 2.6	4.33 ± 0.33	843.23 ± 16.38	65 ± 1	78 ± 0.58	41.33 ± 0.33	27.5 ± 0.64	27 ± 0.58	106.33 ± 0.97	3.38 ± 0.18	3.67 ± 0.33	15.77 ± 0.19
second	Giza717	Boron	87.53 ± 1.89	4 ± 0.58	1393.6 ± 27.46	63 ± 1	75.33 ± 0.67	36.33 ± 0.33	25.33 ± 0.67	24 ± 0.58	98.63 ± 0.97	3.17 ± 0.07	4 ± 0	13.17 ± 0.2
second	Giza717	CK	78 ± 1.3	3.67 ± 0.33	1248.87 ± 22.53	65 ± 0.58	77 ± 0.58	30 ± 1	19.73 ± 0.82	17.33 ± 0.88	91.67 ± 1.32	2.21 ± 0.13	3 ± 0	11.6 ± 0.15
second	Giza717	M+P	91.43 ± 0.43	5 ± 0.58	1505.4 ± 50.51	62 ± 0	74 ± 0.58	39.33 ± 0.88	28.17 ± 0.87	26.33 ± 0.33	103.77 ± 0.97	3.47 ± 0.19	5.33 ± 0.33	14.17 ± 0.2
second	Giza717	M+S	90.13 ± 1.56	4.67 ± 0.67	1404.87 ± 15.09	62.33 ± 0.67	74.67 ± 0.67	37.67 ± 0.33	26 ± 0.75	25 ± 0.58	101.93 ± 1.32	3.47 ± 0.07	5 ± 0.58	13.7 ± 0.06
second	Giza717	Mannitol	80.17 ± 1.15	4 ± 0.58	1316.47 ± 9.65	64.67 ± 0.67	76.33 ± 0.33	33 ± 0.58	22.2 ± 1.4	20.67 ± 0.67	94.23 ± 0.73	2.66 ± 0.13	3.33 ± 0.33	12.17 ± 0.27
second	Giza717	S+P	94.03 ± 1.15	5.33 ± 0.88	1525.33 ± 44.02	61.33 ± 0.67	72.33 ± 1.2	39.67 ± 0.33	30.77 ± 0.43	27 ± 0.58	105.6 ± 1.1	4.06 ± 0.27	5.67 ± 0.33	14.7 ± 0.1
second	Giza717	Sorbitol	84.93 ± 2.84	4.33 ± 0.88	1363.7 ± 17.75	63.33 ± 0.67	76.33 ± 0.33	34.33 ± 0.67	23.4 ± 1.3	22.67 ± 0.88	96.43 ± 1.32	2.95 ± 0.07	3.67 ± 0.33	12.7 ± 0.12
second	Misr1	Boron	97.07 ± 0.53	4 ± 0.58	1658.67 ± 50.7	63 ± 1	66.67 ± 0.33	30.67 ± 0.33	27.73 ± 1.41	17 ± 0.58	103.47 ± 1.07	2.85 ± 0.06	4 ± 0.58	11.83 ± 0.12
second	Misr1	CK	83.73 ± 1.41	3.67 ± 0.67	1423.47 ± 12.06	66 ± 1.15	70 ± 0.58	27 ± 0.58	23.47 ± 1.92	10.67 ± 0.88	94.93 ± 1.41	2.32 ± 0.15	3.33 ± 0.33	10.73 ± 0.26
second	Misr1	M+P	99.73 ± 1.41	5.33 ± 0.88	1725.33 ± 101.7	61 ± 0.58	64.33 ± 0.33	33.67 ± 0.88	30.93 ± 1.07	19 ± 1.53	106.13 ± 1.07	3.26 ± 0.08	4.33 ± 0.33	12.67 ± 0.03
second	Misr1	M+S	98.13 ± 0.53	4.67 ± 0.88	1690.13 ± 22.35	61.33 ± 0.33	66 ± 0.58	32.67 ± 0.67	29.33 ± 2.13	17.67 ± 0.88	105.07 ± 0.53	3 ± 0.1	4 ± 0.58	12.43 ± 0.15
second	Misr1	Mannitol	90.67 ± 1.41	3.67 ± 0.67	1477.33 ± 20.79	64.67 ± 0.67	68.67 ± 0.67	28.33 ± 0.33	24.53 ± 0.53	13 ± 1.15	97.07 ± 0.53	2.63 ± 0.09	3.33 ± 0.33	11 ± 0.25
second	Misr1	S+P	102.93 ± 0.53	6 ± 0.58	1669.33 ± 52.67	61 ± 0.58	67.67 ± 3.18	35 ± 0.58	32.53 ± 1.07	21 ± 1.53	108.8 ± 0.92	3.46 ± 0.08	5.33 ± 0.33	12.7 ± 0.06
second	Misr1	Sorbitol	93.87 ± 1.92	3.67 ± 0.33	1521.07 ± 23.39	63.67 ± 1.33	67.33 ± 0.33	30 ± 0.58	26.67 ± 1.92	14.67 ± 0.88	99.2 ± 1.85	2.79 ± 0.07	4 ± 0.58	11.67 ± 0.09
second	Naburia3	Boron	90 ± 0.69	5 ± 1	1331.2 ± 4.72	62.33 ± 0.33	74 ± 0	40.67 ± 0.33	30.4 ± 1.06	27.67 ± 0.88	105.6 ± 2.29	3.98 ± 0.13	4.33 ± 0.33	14.5 ± 0.12
second	Naburia3	CK	84.4 ± 0.4	3.33 ± 0.33	1218 ± 10.35	64.67 ± 0.67	77 ± 0.58	34.33 ± 1.2	25.2 ± 1.2	20.33 ± 0.33	100.1 ± 0.64	2.81 ± 0.15	3.67 ± 0.33	12.77 ± 0.17
second	Naburia3	M+P	95.2 ± 0.8	5.33 ± 0.33	1419.6 ± 33.71	61.67 ± 0.33	72.67 ± 0.33	44.33 ± 0.33	32.8 ± 1.06	32 ± 1.53	110 ± 1.68	4.28 ± 0.2	5.67 ± 0.33	15.83 ± 0.26
second	Naburia3	M+S	94.6 ± 0.72	5.33 ± 0.88	1418.4 ± 7.33	61.67 ± 0.33	74.33 ± 0.33	42.67 ± 1.2	30.8 ± 0.4	29.33 ± 0.33	107.43 ± 0.37	3.98 ± 0.13	5.33 ± 0.33	15.17 ± 0.19
second	Naburia3	Mannitol	88.4 ± 0.4	4 ± 0.58	1285.6 ± 4.51	64 ± 0.58	75.67 ± 0.33	39.33 ± 0.88	26.4 ± 0.69	22.33 ± 0.88	103.03 ± 0.97	2.95 ± 0.15	3.67 ± 0.33	13.33 ± 0.19
second	Naburia3	S+P	97.2 ± 0.69	5 ± 0.58	1504 ± 8.83	61 ± 0.58	72.67 ± 0.88	45.67 ± 0.33	33.6 ± 0.69	32 ± 0.58	110.73 ± 0.73	4.58 ± 0.07	5.67 ± 0.67	16.23 ± 0.26
second	Naburia3	Sorbitol	88.4 ± 0.4	5 ± 1	1296.8 ± 37.08	62.67 ± 0.33	75.33 ± 0.33	40.33 ± 0.88	29.2 ± 1.06	25 ± 0.58	103.4 ± 0.64	3.32 ± 0.13	4.33 ± 0.33	13.83 ± 0.19
